# Supplementary material for: Fully addressable designer superstructures assembled from one single modular DNA origami
Source: Nat Commun. 2025 Feb 12;16:1556. doi: 10.1038/s41467-025-56846-2 (PMC11814417; doi:10.1038/s41467-025-56846-2)
Supplement: Supplementary file 3 — Source Data [file 41467_2025_56846_MOESM3_ESM.xlsx]

## Sheet: overview
(sub)figure		uncropped image/ source
2b		S24
2c		SourceData "xy assembly 2nt data", "xy assembly 4nt data", "xy assembly 6nt data" sheets
2d		S11,S15,S16,S19,S21,S22,S25,S26,S28,S29,S30,S31
3b		SourceData "z assembly data" sheet
3c		SourceData "z assemblies" sheet
3d		S11,S39,S42,S43,S44
3e		uncropped image
3f		S48,S49,S50,S51
3g		S52
4a		S56
4b		S57
4c		S59
4d		S63,S64,S65,S66,S67,S69
4e		S21, SourceData "xy tetramer AuNP", z pentamer AuNP", "undecamer AuNP", "nonamer AuNP" sheets
5b		S76
5c		S83,S84,S85,S86
5d		SourceData, "z disassembly data" sheet
5e		SourceData "xy disassembly 2nt data", "xy disassembly 4nt", "xy disassembly 6nt" sheets
S1		N/A
S2		separate caDNAno files
S3		N/A
S4		N/A
S5		separate caDNAno files
S6		N/A
S7		N/A
S8		N/A
S9		N/A
S10		uncropped image
S11		a)uncropped image, b) SourceData, "moDON dimensions" sheet
S12		uncropped image
S13		uncropped image
S14		a)S11, b)S15, c)S16
S15		uncropped image, data directly presented
S16		uncropped image, data directly presented
S17		a)S19, b)S21, c)S22
S18		a)S68b, b) SourceData "xy tetramer 2" sheet, c)d) uncropped images, e)-f)SourceData "xy heptamer 1", "xy heptamer 2", "xy heptamer 3 u. 4" sheets
S19		uncropped image, data directly presented
S20		uncropped image
S21		uncropped image, data directly presented
S22		uncropped image, data directly presented
S23		a)S25, b)S26, c)S28
S24		uncropped image
S25		uncropped image, data directly presented
S26		uncropped image, data directly presented
S27		a)S29, b)S30, c)S31
S28		uncropped image, data directly presented
S29		uncropped image, data directly presented
S30		uncropped image, data directly presented
S31		uncropped image, data directly presented
S32		S15, S16, S21, S25, S39, S42, S43, S44, SourceData "AGE yield analysis" sheet
S33		uncropped image, data directly presented
S34		uncropped image
S35		a)-c)uncropped images, d) SourceData "xy MgCl 24h" sheet
S36		a)uncropped image, b) SourceData "xy temp" sheet
S37		N/A
S38		uncropped image
S39		uncropped image, data directly presented
S40		a)S10, b)S39, c)S42
S41		a)S43, b)S44
S42		uncropped image, data directly presented
S43		uncropped image, data directly presented
S44		uncropped image, data directly presented
S45		uncropped image
S46		a)S48, b)S49, c)S50
S47		a)S51
S48		uncropped image, data directly presented
S49		uncropped image, data directly presented
S50		uncropped image, data directly presented
S51		uncropped image, data directly presented
S52		a)N/A, b)S52c, c)uncropped image, d) SourceData "monotube pers.length" sheet
S53		a) uncropped image, b) N/A
S54		a)uncropped image, b) SourceData "z assembly MgCl" sheet c) SourceData "z MgCl data" sheet
S55		a)-b) uncropped images, c)-d) SourceData "z temp assembly", "z temp diassembly" sheets
S56		a)N/A, b)-c) uncropped image, d) SourceData "parallel assembly data" sheet
S57		a) uncropped images, b) SourceData "selective assembly data" sheet, c)-d) S57a
S58		a)N/A, b)S58c, c)uncropped image, d) SourceData "tritube pers.length" sheet
S59		a)N/A, b)S59c, c)uncropped image, d) SourceData "tetratube pers.length" sheet
S60		a)S63, b)S64, c)S65
S61		a)S66, b)S67
S62		a)SourceData "multimer assembly" sheet, b) uncropped image
S63		uncropped image, data directly presented
S64		uncropped image, data directly presented
S65		uncropped image, data directly presented
S66		uncropped image, data directly presented
S67		uncropped image, data directly presented
S68		a)N/A, b) uncropped image, c)S69
S69		uncropped image, data directly presented
S70		SourceData "xy tetramer AuNP" sheet
S71		SourceData "z pentamer AuNP" sheet
S72		SourceData "xyz undecamer AuNP" sheet
S73		SourceData "xyz nonamer AuNP" sheet
S74		N/A
S75		N/A
S76		uncropped image
S77		uncropped image
S78		uncropped image
S79		uncropped image
S80		a)c) N/A, b) uncropped image, d) SourceData "periodic dimeric subunit" sheet
S81		a) uncropped image, b) SourceData "z MgCl disassembly" sheet, c)SourceData "z MgCl disassembly data" sheet
S82		uncropped images
S83		uncropped image
S84		uncropped image
S85		uncropped image
S86		uncropped image
S87		data directly presented

## Sheet: xy assembly 2nt data
MgCl2	dimer		monomer			background		up		down
	mean	std	mean	std				mean		mean		ratio	sum		sum part
															10	0
20	138463		351790			80023		6.3842		27.7169		0.230336	34.1011		18.7214	11.7857
	153086		353500			72010		7.8465		27.8879		0.281359	35.7344		21.9578	16.1592
	172471		333920			72733		9.785		25.9299		0.377364	35.7149		27.3975	23.5102
	195926		319238			74611		12.1305		24.4617		0.495898	36.5922		33.1505	31.2845
	257851		277162			73732		18.323		20.2541		0.904656	38.5771		47.4971	50.6717
															64	72.973
															10	0
40	782214		1166877			163797		60.8713		99.3376		0.612772	160.209		37.995	37.831
	1056230		1157700			164873		88.2729		98.4199		0.896901	186.693		47.2824	50.3817
	1387828		1004057			177652		121.433		83.0556		1.46207	204.488		59.3837	66.7347
	1475741		808538			177907		130.224		63.5037		2.05065	193.728		67.2201	77.3245
	1588041		650065			181518		141.454		47.6564		2.96821	189.11		74.7997	87.5672
															84	100
															10	0
80	1126106		868807			175263		95.2605		69.5306		1.37005	164.791		57.8068	64.6038
	1384855		907631			mean		121.135		73.413		1.65005	194.548		62.2649	70.6283
	1557631		708236			173502		138.413		53.4735		2.58844	191.887		72.1327	83.9632
	1651580		614163					147.808		44.0662		3.35422	191.874		77.0338	90.5862
	1621905		504442					144.84		33.0941		4.37662	177.934		81.401	96.4878
															84	100
															10	0
160	1167692		874907					99.4191		70.1406		1.41743	169.56		58.6337	65.7212
	1318592		718988					114.509		54.5487		2.09921	169.058		67.7337	78.0185
	1236821		654399					106.332		48.0898		2.21111	154.422		68.8582	79.538
	1282923		502115					110.942		32.8614		3.37606	143.804		77.1484	90.7411
	1471678		427060					129.818		25.3559		5.11982	155.174		83.6597	99.5401
															84	100
											0
											0.5
											1
											2
											4
											8
											24

## Sheet: xy assembly 4nt data
MgCl2	up		down			background		up		down
	mean	std	mean	std				mean		mean		ratio	sum		sum part
															10	0
20	165223		308815					9.0602		23.4194		0.386867	32.4796		27.895	23.2403	58.5823
	201850		359249			mean		12.7229		28.4628		0.447001	41.1857		30.8915	27.1319	62.8194
	183569		290568			74621		10.8948		21.5947		0.504513	32.4895		33.5333	30.5627	50.9686
	189616		261679					11.4995		18.7058		0.614756	30.2053		38.0711	36.456	30.8518
	262703		241989					18.8082		16.7368		1.12376	35.545		52.9138	55.7322	26.3127
															68	75.3247
															10	0
40	1399258		1829747			287242		103.876		146.924		0.707	250.8		41.4177	40.8022	48.4649
	1215475		1805044			343210		85.4973		144.454		0.591864	229.951		37.1806	35.2995	40.9674
	1604626		1653779			377199		124.412		129.328		0.961993	253.74		49.0314	50.6902	30.721
	1970046		1078631			393245		160.954		71.8129		2.2413	232.767		69.1482	76.8158	21.6607
	2293853		1050876			372310		193.335		69.0374		2.80044	262.373		73.6873	82.7107	15.7909
															85	97.4026
															10	0
80	1446290		1381604			389811		108.579		102.11		1.06335	210.689		51.5351	53.9417	34.2719
	2016703		1509872			mean		165.62		114.937		1.44096	280.557		59.0326	63.6787	28.3317
	1828075		1011280			360503		146.757		65.0778		2.25511	211.835		69.279	76.9858	28.1394
	2032465		822797					167.196		46.2295		3.61666	213.426		78.3393	88.7524	13.8873
	2126627		691686					176.613		33.1184		5.33276	209.731		84.2091	96.3755	12.8808
															85	97.4026
															10	0
160	1851737		1138060					149.124		77.7558		1.91784	226.879		65.7281	72.3742
	1874073		958841					151.357		59.8339		2.52962	211.191		71.6683	80.0888
	1694123		882725					133.362		52.2223		2.55374	185.584		71.8606	80.3385
	2318764		676309					195.826		31.5807		6.20082	227.407		86.1127	98.8477
	1919734		591038					155.923		23.0536		6.76351	178.977		87.1192	100.155
															87	100
	1494873		491356					113.437		13.0854		8.66898	126.523		89.6576
		0
		0.5
		1
		2
		4
		8
		24

## Sheet: xy assembly 6nt data
MgCl2	up		down			background		up		down
	mean	std	mean	std				mean		mean		ratio	sum		sum part
															10	0
20	151670		411733					7.7049		33.7112		0.228556	41.4161		18.6036	11.4715	72.3254
	181436		398742					10.6815		32.4121		0.329553	43.0936		24.7867	19.7157	64.3259
	177768		330191			mean		10.3147		25.557		0.403596	35.8717		28.7544	25.0059	52.7712
	261938		314342			74621		18.7317		23.9721		0.781396	42.7038		43.8642	45.1523	41.8932
	314129		277605					23.9508		20.2984		1.17994	44.2492		54.1271	58.8361	32.0299
															60	66.6667
															10	0
40	1138668		2437009			354883		80.471		210.305		0.382639	290.776		27.6746	23.5661	55.0214
	1292521		2062396			312353		95.8563		172.844		0.554583	268.7		35.6741	34.2321	43.8006
	1539249		1680692			345687		120.529		134.673		0.894973	255.202		47.2288	49.6384	33.9119
	1743438		1350149			330152		140.948		101.619		1.38702	242.567		58.1068	64.1424	28.2728
	1673728		965305			331546		133.977		63.1347		2.12208	197.112		67.9701	77.2935	23.3043
															84	98.6667
						329132									10	0
80	1277517		1488193					94.3559		115.424		0.817476	209.779		44.9786	46.6382	40.1008
	1768398		1451931			mean		143.444		111.797		1.28307	255.241		56.1994	61.5992	42.5267
	1988080		1182742			333959		165.412		84.8784		1.94881	250.291		66.0881	74.7841	28.5702
	2325246		1118866					199.129		78.4908		2.53697	277.62		71.7272	82.3029	22.466
	1852787		795460					151.883		46.1502		3.29106	198.033		76.6957	88.9276	14.678
															77	89.3333
															10	0
160	1667854		1226965					133.39		89.3007		1.49371	222.69		59.8992	66.5322	10.2062
	1664635		1318576					133.068		98.4618		1.35147	231.529		57.4733	63.2978
	1979162		992000					164.52		65.8042		2.50015	230.325		71.4298	81.9064
	1889123		784577					155.517		45.0619		3.45117	200.578		77.534	90.0454
	2184274		652269					185.032		31.8311		5.81292	216.863		85.322	100.429
															84	98.6667
	1509223		467542					117.526		13.3584		8.79795	130.885		89.7938
		0
		0.5
		1
		2
		4
		8
		24

## Sheet: z assembly data
connector excess	dimer		monomer			background		dimer		monomer
	mean		mean					mean		mean		ratio	sum		sum part
															10
2	978444		515639			131439		87.2456		40.9651		2.12975	128.211		68.0486		31.9514
	1032308		360943			122735		92.632		25.4955		3.63327	118.127		78.417		21.583
	1168081		252741			100920		106.209		14.6753		7.23728	120.885		87.8601		12.1399
	1382651		185288			92002		127.666		7.93		16.0992	135.596		94.1518		5.84824
	952507		237324			95762		84.6519		13.1336		6.44545	97.7855		86.569		13.431
															10
4	826886		533030			93075		72.0898		42.7042		1.68812	114.794		62.7993		37.2007
	637297		329321			mean		53.1309		22.3333		2.379	75.4642		70.4054		29.5946
	1167936		247616			105989		106.195		14.1628		7.49815	120.358		88.2327		11.7673
	1218521		191382					111.253		8.5394		13.0282	119.793		92.8715		7.12848
	918046		326843					81.2058		22.0855		3.67688	103.291		78.6182		21.3818
															10
8	932290		716585					82.6302		61.0597		1.35327	143.69		57.5059		42.4941
	1109485		486185					100.35		38.0197		2.63941	138.369		72.523		27.477
	1204448		264072					109.846		15.8084		6.94858	125.654		87.4191		12.5809
	1121515		205965					101.553		9.9977		10.1576	111.55		91.0375		8.9625
	1158404		197852					105.242		9.1864		11.4562	114.428		91.9719		8.02811
														0
														0.5
														1
														2
														4
														8

## Sheet: z disassembly data
invader excess	dimer		monomer			background		dimer		monomer
	mean		mean					mean		mean		ratio	sum		sum part
															90
2	626965		826571			145808		48.2378		68.1984		0.707316	116.436		41.4285		58.5715
	539111		1135630			140239		43.3123		99.1043		0.437038	142.417		30.4124		69.5876
	392620		1102066			152230		28.6632		95.7479		0.299361	124.411		23.0391		76.9609
	312142		1156991			140885		20.6154		101.24		0.203628	121.856		16.9179		83.0821
	283183		884889			141699		17.7195		74.0302		0.239355	91.7497		19.3129		80.6871
															90
4	538275		1032379			146662		43.2287		88.7792		0.486924	132.008		32.7471		67.2529
	401292		1042382			mean		29.5304		89.7795		0.328921	119.31		24.751		75.249
	349009		1292895			144587		24.3021		114.831		0.211634	139.133		17.4668		82.5332
	358711		1483121					25.2723		133.853		0.188806	159.126		15.882		84.118
	310647		1420932					20.4659		127.635		0.160348	148.1		13.8189		86.1811
															90
8	538942		1084390					43.2954		93.9803		0.460686	137.276		31.539		68.461
	463228		1391721					35.724		124.713		0.286449	160.437		22.2666		77.7334
	352033		1450606					24.6045		130.602		0.188393	155.206		15.8528		84.1472
	284004		1223032					17.8016		107.844		0.165067	125.646		14.168		85.832
	261102		1288760					15.5114		114.417		0.135569	129.929		11.9384		88.0616
													0
													0.5
													1
													2
													4
													8

## Sheet: xy disassembly 2nt data
MgCl2	dimer		monomer			background		dimer		monomer
	mean		mean					corrected		corrected		ratio	sum		sum part
															79.2809
5mM	197945		738815			139609		5.2556		59.3426		0.0885637	64.5982		8.13583		91.8642
	199912		714296			159045		5.4523		56.8907		0.0958382	62.343		8.74565		91.2544
	178707		582876			140042		3.3318		43.7487		0.0761577	47.0805		7.07682		92.9232
	190546		572139			145155		4.5157		42.675		0.105816	47.1907		9.56905		90.431
	178985		470919			143094		3.3596		32.553		0.103204	35.9126		9.35493		90.6451
															79.2809
10mM	522352		247623					37.6963		10.2234		3.68726	47.9197		78.6656		21.3344
	532429		262087			mean		38.704		11.6698		3.31659	50.3738		76.8336		23.1664
	506328		258825			145389		36.0939		11.3436		3.18187	47.4375		76.0873		23.9127
	347177		216924					20.1788		7.1535		2.82083	27.3323		73.8277		26.1723
	445043		264575					29.9654		11.9186		2.51417	41.884		71.5438		28.4562
															79.2809
20mM	493881		219660					34.8492		7.4271		4.69217	42.2763		82.432		17.568
	444110		255216					29.8721		10.9827		2.71992	40.8548		73.1177		26.8823
	515518		224427					37.0129		7.9038		4.68292	44.9167		82.4034		17.5966
	413761		212532					26.8372		6.7143		3.99702	33.5515		79.9881		20.0119
	546678		234970					40.1289		8.9581		4.47962	49.087		81.7506		18.2494
	445151		223728					29.9762		7.8339		3.82647	37.8101		79.2809		20.7191
	dimer
	monomer											0
												0.5
												1
												2
												4
												8

## Sheet: xy disassembly 4nt data
MgCl2	dimer		monomer			background		dimer		monomer
	mean	std	mean	std				corrected		corrected		ratio	sum		sum part
															94.7317
5mM	364145		117826			63140		30.062		5.4301		5.53618	35.4921		84.7005		15.2995
	346921		126809			63650		28.3396		6.3284		4.47816	34.668		81.7457		18.2543
	342609		144559			62461		27.9084		8.1034		3.44404	36.0118		77.4979		22.5021
	320199		151176			64713		25.6674		8.7651		2.92836	34.4325		74.5441		25.4559
	315181		167549			63662		25.1656		10.4024		2.41921	35.568		70.7535		29.2465
															94.7317
10mM	401674		83473					33.8149		1.9948		16.9515	35.8097		94.4294		5.57056
	423347		88596			mean		35.9822		2.5071		14.3521	38.4893		93.4862		6.51376
	410858		83081			63525.2		34.7333		1.9556		17.7609	36.6889		94.6698		5.33022
	314715		78612					25.119		1.5087		16.6494	26.6277		94.3341		5.6659
	278459		80291					21.4934		1.6766		12.8196	23.17		92.7639		7.23608
															94.7317
20mM	322262		77738					25.8737		1.4213		18.2042	27.295		94.7928		5.20718
	282476		74257					21.8951		1.0732		20.4017	22.9683		95.3275		4.67253
	303997		76990					24.0472		1.3465		17.859	25.3937		94.6975		5.3025
	316859		74276					25.3334		1.0751		23.5638	26.4085		95.929		4.07104
	414149		77764					35.0624		1.4239		24.6242	36.4863		96.0974		3.90256
	308342		77140					24.4817		1.3615		17.9814	25.8432		94.7317		5.26831
												0
												0.5
												1
												2
												4
												8

## Sheet: xy disassembly 6nt data
MgCl2	dimer		monomer			background		dimer		monomer
	mean	std	mean	std				corrected		corrected		ratio	sum		sum part
															100
5mM	576953		168011			132566		44.736		3.8418		11.6445	48.5778		92.0914		7.90855
	570315		161441			138755		44.0722		3.1848		13.8383	47.257		93.2607		6.73932
	597968		176238			127783		46.8375		4.6645		10.0413	51.502		90.9431		9.05693
	606088		188580			127940		47.6495		5.8987		8.07797	53.5482		88.9843		11.0157
	592855		188815			120925		46.3262		5.9222		7.82246	52.2484		88.6653		11.3347
															100
10mM	592413		143813					46.282		1.422		32.5471	47.704		97.0191		2.98088
	504250		133822			mean		37.4657		0.4229		88.5923	37.8886		98.8838		1.11617
	527259		137293			129594		39.7666		0.77		51.6449	40.5366		98.1005		1.89952
	497366		132811					36.7773		0.3218		114.286	37.0991		99.1326		0.867406
	501936		138864					37.2343		0.9271		40.1621	38.1614		97.5706		2.42942
															100
20mM	495195		124238					36.5602		0		#DIV/0!	36.5602		100		0
	365390		123164					23.5797		0		#DIV/0!	23.5797		100		0
	516348		123309					38.6755		0		#DIV/0!	38.6755		100		0
	470764		121332					34.1171		0		#DIV/0!	34.1171		100		0
	500371		120111					37.0778		0		#DIV/0!	37.0778		100		0
										0
	346985		126840					21.7392		0		#DIV/0!	21.7392		100
												0
												0.5
												1
												2
												4
												8

## Sheet: moDON dimensions
length	45		30	101	0			width	26		10	101	0	0		<10
42.9802	47		32.5	0	101			24.6733	27		12.5	0	101	0		-2.5
	46		35	101	-101				22		15	101	-101	0
	43		37.5	0	101				22		17.5	0	101	0
	38		40	85	-85				21		20	99	-99	0
	39		42.5	0	85				21		22.5	0	99	0
	44		45	19	-19				22		25	36	-36	0
	43		47.5	0	19				24		27.5	0	36	0
	42		50	0	0				26		30	1	-1	0
	42								27		32.5	0	1	0
	43								24		35		0	0
	42								23		37.5		0	1
	45								27		40		0	15
	43								24		42.5		0	28
	42								23		45		0	38
	41								22		47.5		0	18
	41								24		50		0	1
	37		s	2.46974					24		52.5		0	0
	45		p	2.45748					25		55		0	0
	40								23		57.5		0	0
	44								23		60		0	0
	43								20
	40								23
	44			theoretical:					26
	38			length	125nt	42,5nm			23
	40			width	12 helices	24nm			25
	42								23
	40								23
	38								22
	43								25				s	2.15921
	48								27				p	2.14849
	46								25
	39								27
	41								24
	44								26
	41								22
	42								27
	42								23
	43								23
	42								26
	42								21
	40								27
	42								24
	42								21
	43								23
	44								23
	42								25
	42								27
	39								23
	45								25
	41								25
	44								23
	45								28
	46								20
	43								25
	41								26
	41								25
	40								27
	40								24
	39								25
	45								24
	43								28
	44								27
	46								26
	41								25
	41								24
	43								26
	41								25
	44								24
	46								26
	44								22
	42								22
	41								24
	43								22
	40								22
	43								23
	46								24
	44								23
	45								27
	45								26
	47								24
	45								28
	45								26
	41								26
	41								28
	47								27
	44								29
	46								31
	47								23
	47								25
	46								25
	47								29
	46								27
	44								25
	46								24
	43								26
	47								26
	47								29
	44								27
	43								25
	42								25

[truncated: 19 more sheets: xy tetramer 2, xy heptamer 2, xy heptamer 3 u. 4, AGE yield analysis, xy MgCl 24h, xy temp, monotube pers.length, z assembly MgCl, z assembly MgCl data, z temp assembly, z temp disassembly, parallel assembly, selective assembly, tritube pers.length, tetratube pers.length, multimer assembly, periodic dimeric subunit, z MgCl disassembly, z MgCl disassembly data]
